# Supplementary material for: Atractylenolide III Ameliorates Bile Duct Ligation-Induced Liver Fibrosis by Inhibiting the PI3K/AKT Pathway and Regulating Glutamine Metabolism
Source: Molecules. 2023 Jul 19;28(14):5504. doi: 10.3390/molecules28145504 (PMC10383814; doi:10.3390/molecules28145504)
Supplement: Supplementary file 1 [file molecules-28-05504-s001.zip]

Archive with 1 entries (1 files):
- molecules-2477594-supplementary.pdf
